# Supplementary material for: Maternal Pre-Pregnancy BMI and Gestational Weight Gain Modified the Association between Prenatal Depressive Symptoms and Toddler’s Emotional and Behavioral Problems: A Prospective Cohort Study
Source: Nutrients. 2022 Dec 30;15(1):181. doi: 10.3390/nu15010181 (PMC9824574; doi:10.3390/nu15010181)
Supplement: Supplementary file 1 [file nutrients-15-00181-s001.zip]

Archive with 1 entries (1 files):
- nutrients-2141792-supplementary.pdf
